# Supplementary material for: Fingerprinting Chemical Markers in the Mediterranean Orange Blossom Honey: UHPLC-HRMS Metabolomics Study Integrating Melissopalynological Analysis, GC-MS and HPLC-PDA-ESI/MS
Source: Molecules. 2023 May 8;28(9):3967. doi: 10.3390/molecules28093967 (PMC10180536; doi:10.3390/molecules28093967)
Supplement: Supplementary file 1 [file molecules-28-03967-s001.zip]

Archive with 1 entries (1 files):
- molecules-2351556-supplementary.pdf
